# Supplementary material for: Tiny Yeast Comet 1-Dependent Polymers Suppress Taxol-Stabilized Microtubule Depolymerization Induced by Ice-Cold CaCl2
Source: Int J Mol Sci. 2026 Jun 16;27(12):5436. doi: 10.3390/ijms27125436 (PMC13299185; doi:10.3390/ijms27125436)
Supplement: Supplementary file 1 [file ijms-27-05436-s001.zip]

Archive with 1 entries (1 files):
- ijms-4198992-supplementary.pdf
